# Supplementary material for: Involvement of Inflammasome Components in Kidney Disease
Source: Antioxidants (Basel). 2022 Jan 27;11(2):246. doi: 10.3390/antiox11020246 (PMC8868482; doi:10.3390/antiox11020246)
Supplement: Supplementary file 1 [file antioxidants-11-00246-s001.zip]

Archive with 1 entries (1 files):
- antioxidants-1543494-supplementary.pdf
